# Supplementary material for: Investigating the Impact of Antioxidant Supplementation on Male Infertility: A Scoping Review
Source: J Clin Med. 2026 Jan 8;15(2):497. doi: 10.3390/jcm15020497 (PMC12842426; doi:10.3390/jcm15020497)
Supplement: Supplementary file 1 [file jcm-15-00497-s001.zip]

Archive with 2 entries (2 files):
- Table S1. PRISMA checklist for scoping reviews.pdf
- Table S2. Revised Cochrane Risk of bias quality assessment tool for randomized trials.xlsm
