# Supplementary material for: Investigating the Impact of Antioxidant Supplementation on Male Infertility: A Scoping Review
Source: J Clin Med. 2026 Jan 8;15(2):497. doi: 10.3390/jcm15020497 (PMC12842426; doi:10.3390/jcm15020497)
Supplement: Supplementary file 1 [file jcm-15-00497-s001.zip › Table S2. Revised Cochrane Risk of bias quality assessment tool for randomized trials.xlsm]

## Sheet: Intro
							V9 update:
							*Add a new button in Summary tab to synchronize results between Results and Summary tabs
							V8 update:
							*Added judgement-level comment in the summary table
							*Removed "Double click on this column…" label in the comments after enter
							*Corrected spelling mistakes

## Sheet: Results
Basic information													Domain 1. Randomization process										Domain 2. Deviations from intended interventions																		Domain 3. Mising outcome data
Time	Unique ID	Assessor	Study ID	Reference	Experimental	Comparator	Outcome	Results	Aim	Effect of adhering to intervention?	Weight	Sources	1.1	1.2	Note for 1.1&1.2	1.3	Note for 1.3	1.0 Algorithm result	1.0 Assessor's Judgement	1.0 General note	1.0 Optional Question	1.0 Note for optional question	2.1	2.2	Note for 2.1&2.2	2.3	Note for 2.3	2.4	Note for 2.4	2.5	Note for 2.5	2.6	Note for 2.6	2.7	Note for 2.7	2.0 Algorithm result	2.0 Assessor's Judgement	2.0 General Notes	2.0 Optional Question	2.0 Note for optional question	3.1	Note for 3.1	3.2	Note for 3.2	3.3	Note for 3.3&3.4	3.4	Note for 3.4 (not use)	3.0 Algorithm result
2025/08/21 12.42	RCT 1	CK	Busetto 2024	Busetto et al, 2024	combination supplement	placebo	sperm concentration	significant increase	assignment to intervention (the 'intention-to-treat' effect)	NA	1	Journal article(s); Non-commercial trial registry record (e.g. ClinicalTrials.gov record)	Y	PY	equal randomized groups with equal sample sizes.	N		Low	Low				N	N		NA		NA		NA		Y		NA		Low	Low				N		PN		NI		NI		High
2025/08/21 11.51	RCT 2	CK	Helli 2022	Helli et al, 2022	probiotics	placebo	sperm parameters	significant increase in sperm parameters	assignment to intervention (the 'intention-to-treat' effect)	NA	1	Journal article(s)	Y	PY		N		Low	Low				N	N	double blind controlled trial	NA		NA		NA		Y	intention to trea (ITT)	NA		Low	Low				Y		NA		NA		NA		Low
2025/08/21 12.42	RCT 3	CK	Maghsoumi-Norouzabad 2022	Maghsoumi-Norouzabad et al, 2022	vitamin D3	placebo	sperm parameters	significant improvement	assignment to intervention (the 'intention-to-treat' effect)	NA	1	Journal article(s)	Y	PY		N		Low	Low				N	N		NA		NA		NA		Y		NA		Low	Low				Y		NA		NA		NA		Low
2025/08/21 12.43	RCT 4	CK	Knudtson 2021	Knudtson et al, 2021	antioxidant supplements	placebo	sperm parameters	no significant differences between two groups	assignment to intervention (the 'intention-to-treat' effect)	NA	1	Journal article(s)	PY	NI		NI		Some concerns	Low				PY	PY		NI		NA		NA		NI		N		Some concerns	Some concerns				Y		NA		NA		NA		Low
2025/08/21 12.10	RCT 5	CK	Haidari 2021	Haidari et al, 2021	LA	Placebo	sperm parameters	significant improvement	assignment to intervention (the 'intention-to-treat' effect)	NA	1	Journal article(s)	Y	PY		N		Low	Low				N	N		NA		NA		NA		Y		NA		Low	Low				Y		NA		NA		NA		Low
2025/08/21 12.13	RCT 6	CK	Alahmar 2020	Alahmar et al, 2020	CoQ10	SELENIUM	Sperm parameters	increase in sperm parameters in the CoQ10 but no in selenium group	assignment to intervention (the 'intention-to-treat' effect)	NA	1	Journal article(s)	Y	PY		N		Low	Low				N	N		NA		NA		NA		Y		NA		Low	Low				Y		NA		NA		NA		Low
2025/08/21 12.44	RCT 7	CK	Aghajani 2021	Aghajani et al, 2021	antioxidant supplements	CoQ10+PLACEBO	sperm parameters	significant increase in LA group	assignment to intervention (the 'intention-to-treat' effect)	NA	1	Journal article(s)	Y	Y		N		Low	Low				N	N		NA		NA		NA		Y		NA		Low	Low				Y		NA		NA		NA		Low
2025/08/21 12.18	RCT 8	CK	Eslamian 2020	Eslamian et al, 2020	Selenium+NAC	Placebo	sperm parameters	significant improvement in experimental group	assignment to intervention (the 'intention-to-treat' effect)	NA	1	Journal article(s)	Y	PY		N		Low	Low				N	N		NA		NA		NA		Y		NA		Low	Low				Y		NA		NA		NA		Low
2025/08/21 12.50	RCT 9	CK	Nouri 2019	Nouri et al, 2019	selenium+vit E	placebo	sperm parameters	significant improvement	assignment to intervention (the 'intention-to-treat' effect)	NA	1	Journal article(s)	Y	NI		N		Some concerns	Some concerns				N	N		NA		NA		NA		Y		NA		Low	Low				Y		NA		NA		NA		Low
2025/08/21 12.23	RCT 10	CK	Stenqvist 2018	Stenqvist et al, 2018	antioxidant supplements	placebo	sperm parameters	no significant changes	assignment to intervention (the 'intention-to-treat' effect)	NA	1	Journal article(s)	Y	Y		N		Low	Low				N	N		NA		NA		NA		Y		NA		Low	Low				Y		NA		NA		NA		Low
2025/08/21 12.25	RCT 11	CK	Alsalman 2017	Alsalman et al, 2017	Zinc sulfate	placebo	sperm parameters	may provide oxidant/antioxidant balance	assignment to intervention (the 'intention-to-treat' effect)	NA	1	Journal article(s)	PY	PY		N		Low	Low				NI	NI		N		NA		NA		Y		NA		Low	Low				Y		NA		NA		NA		Low
2025/08/21 12.28	RCT 12	CK	Alizadeh 2017	Alizadeh et al, 2017	curcumin nanomicelle	placebo	sperm parameters	improved sperm parameters	assignment to intervention (the 'intention-to-treat' effect)	NA	1	Journal article(s)	Y	Y		N		Low	Low				N	N		NA		NA		NA		Y		NA		Low	Low				Y		NA		NA		NA		Low
2025/08/21 12.54	RCT 13	CK	Haghighian 2015	Haghighian et al, 2015	ALA	Placebo	sperm parameters	significant increase in sperm parameters	assignment to intervention (the 'intention-to-treat' effect)	NA	1	Journal article(s)	Y	PY		N		Low	Low				PY	PY		N		NA		NA		Y		NA		Low	Low				Y		NA		NA		NA		Low
[truncated: 35 more columns]

## Sheet: Summary
Unique ID	Reviewer	Study ID	Reference	Experimental	Comparator	Outcome	Result	Aim	Effect of adhering to intervention?	Weight	Randomization process	Comment for randomization process	Deviations from intended interventions	Comment for deviations from intended interventions	Missing outcome data	Comment for missing outcome data	Measurement of the outcome	Comment for measurement of the outcome	Selection of the reported result	Comment for selection of the reported result	Overall Bias	Comment for overall bias					Randomization process	Deviations from intended interventions	Mising outcome data	Measurement of the outcome	Selection of the reported result	Overall Bias
RCT 1	CK	Busetto 2024	Busetto et al, 2024	combination supplement	placebo	sperm concentration	significant increase	assignment to intervention (the 'intention-to-treat' effect)	NA	1	Low		Low		Some concerns	systemically different sperm parameters, potentially biased results.	Low		Some concerns		Low					Assignment to intervention (the 'intention-to-treat' effect)
RCT 2	CK	Helli 2022	Helli et al, 2022	probiotics	placebo	sperm parameters	significant increase in sperm parameters	assignment to intervention (the 'intention-to-treat' effect)	NA	1	Low		Low		Low	No loss to follow up reported	Low		Low		Low					Total number of study = 13
RCT 3	CK	Maghsoumi-Norouzabad 2022	Maghsoumi-Norouzabad et al, 2022	vitamin D3	placebo	sperm parameters	significant improvement	assignment to intervention (the 'intention-to-treat' effect)	NA	1	Low		Low		Low		Low		Low		Low					Low risk	92.3	92.3	92.3	92.3	61.5	69.2
RCT 4	CK	Knudtson 2021	Knudtson et al, 2021	antioxidant supplements	placebo	sperm parameters	no significant differences between two groups	assignment to intervention (the 'intention-to-treat' effect)	NA	1	Low		Some concerns		Low		Some concerns		Some concerns		Some concerns					Some concerns	7.7	7.7	7.7	7.7	38.5	30.8
RCT 5	CK	Haidari 2021	Haidari et al, 2021	LA	Placebo	sperm parameters	significant improvement	assignment to intervention (the 'intention-to-treat' effect)	NA	1	Low		Low		Low		Low		Low		Low					High risk	0	0	0	0	0	0
RCT 6	CK	Alahmar 2020	Alahmar et al, 2020	CoQ10	SELENIUM	Sperm parameters	increase in sperm parameters in the CoQ10 but no in selenium group	assignment to intervention (the 'intention-to-treat' effect)	NA	1	Low		Low		Low		Low		Low		Low					Adhering to intervention (the 'per-protocol' effect)
RCT 7	CK	Aghajani 2021	Aghajani et al, 2021	antioxidant supplements	CoQ10+PLACEBO	sperm parameters	significant increase in LA group	assignment to intervention (the 'intention-to-treat' effect)	NA	1	Low		Low		Low		Low		Some concerns		Low					Total number of study = 0
RCT 8	CK	Eslamian 2020	Eslamian et al, 2020	Selenium+NAC	Placebo	sperm parameters	significant improvement in experimental group	assignment to intervention (the 'intention-to-treat' effect)	NA	1	Low		Low		Low		Low		Low		Low					Low risk
RCT 9	CK	Nouri 2019	Nouri et al, 2019	selenium+vit E	placebo	sperm parameters	significant improvement	assignment to intervention (the 'intention-to-treat' effect)	NA	1	Some concerns		Low		Low		Low		Low		Some concerns					Some concerns
RCT 10	CK	Stenqvist 2018	Stenqvist et al, 2018	antioxidant supplements	placebo	sperm parameters	no significant changes	assignment to intervention (the 'intention-to-treat' effect)	NA	1	Low		Low		Low		Low		Some concerns		Some concerns					High risk
RCT 11	CK	Alsalman 2017	Alsalman et al, 2017	Zinc sulfate	placebo	sperm parameters	may provide oxidant/antioxidant balance	assignment to intervention (the 'intention-to-treat' effect)	NA	1	Low		Low		Low		Low		Some concerns		Some concerns
RCT 12	CK	Alizadeh 2017	Alizadeh et al, 2017	curcumin nanomicelle	placebo	sperm parameters	improved sperm parameters	assignment to intervention (the 'intention-to-treat' effect)	NA	1	Low		Low		Low		Low		Low		Low
RCT 13	CK	Haghighian 2015	Haghighian et al, 2015	ALA	Placebo	sperm parameters	significant increase in sperm parameters	assignment to intervention (the 'intention-to-treat' effect)	NA	1	Low		Low		Low		Low		Low		Low

## Sheet: Check
Basic information													Domain 1. Randomization process										Domain 2. Deviations from intended interventions																		Domain 3. Mising outcome data
Time	Unique ID	Assessor	Study ID	Reference	Experimental	Comparator	Outcome	Results	Aim	Effect of adhering to intervention?	Weight	Sources	1.1	1.2	Note for 1.1&1.2	1.3	Note for 1.3	1.0 Algorithm result	1.0 Assessor's Judgement	1.0 General note	1.0 Optional Question	1.0 Note for optional question	2.1	2.2	Note for 2.1&2.2	2.3	Note for 2.3	2.4	Note for 2.4	2.5	Note for 2.5	2.6	Note for 2.6	2.7	Note for 2.7	2.0 Algorithm result	2.0 Assessor's Judgement	2.0 General Notes	2.0 Optional Question	2.0 Note for optional question	3.1	Note for 3.1	3.2	Note for 3.2	3.3	Note for 3.3&3.4	3.4	Note for 3.4 (not use)	3.0 Algorithm result
2025/08/14 12.44	RCT 1	EA	Busetto 2024	Busetto et al, 2024	combination supplement	placebo	sperm concentration	40.8+18.2 to 51.4+13.9/mL vs 41.4+17.9 to 43.7+13.6/mL	assignment to intervention (the 'intention-to-treat' effect)	NA	1	Journal article(s); Non-commercial trial registry record (e.g. ClinicalTrials.gov record)	Y	PY	A block randomization method was employed to divide all patients into groups, ensuring the randomization of subjects and achieving equal sample sizes.	N		Low	Low				N	N		PY		PN		NA		Y		NA		Low	Low	_x000D__x000D__x000D_10 aprticipants were excluded post-randomisation for non-adherence, and analysis was performed on completers only._x000D_			N		PN		NI		NI		High
2025/08/14 15.07	RCT 2	EA	Helli 2022	Helli et al, 2022	Probiotics	Placebo	Sperm parameters	significant increase in sperm parameters	assignment to intervention (the 'intention-to-treat' effect)	NA	1	Journal article(s)	Y	Y	Computer based generated randomisation with allocation concealment by independent researchers	N		Low	Low				N	N	Double blind	NA		NA		NA		Y	The analysis was conducted using an intention to treat (ITT).	NA		Low	Low				Y	All randomized participants had an available outcome data.	NA		NA		NA		Low
2025/08/21 12.51	RCT 3	EA	Maghsoumi-Norouzabad 2022	Maghsoumi-Norouzabad et al, 2022	Vitamin D3	Placebo	Sperm parameters	Significant improvment in total and progressive sperm motility	assignment to intervention (the 'intention-to-treat' effect)	NA	1	Journal article(s)	Y	PY		N	Not statistically baseline differnces between two groups.	Low	Low				N	N	Double blind trial.	NA		NA		NA		Y	intention to treat (ITT).	NA		Low	Low				Y		NA		NA		NA		Low
2025/08/14 18.14	RCT 4	EA	Knudtson 2021	Knudtson et al, 2021	antioxidant supplements	Placebo	Sperm parameters	No significant differences between two groups after 3 months	assignment to intervention (the 'intention-to-treat' effect)	NA	1	Journal article(s)	NI	NI	Secondary analysis paper.	NI		Some concerns	Low	This article is a secondary analysis of the MOXI randomized clinical trial. No baseline comparison table is provided.			PY	PY		NI		NA		NA		NI		N		Some concerns	Some concerns	The statistical analysis method for estimating rhe effect of assignment to interventions is not reported in this article.			PY		NA		NA		NA		Low
2025/08/14 18.36	RCT 5	EA	Haidari 2021	Haidari et al, 2021	LA	Placebo	Sperm parameters	significant improvements in sperm parameters	assignment to intervention (the 'intention-to-treat' effect)	NA	1	Journal article(s)	Y	PY	computer generated randomization. Randomization codes were kept locked and opened only after the completion of the protocol	PN	not reported	Low	Low				N	N	Participants were blinded.	NA		NA		NA		Y	Analysis was consistent with intention to treat(ITT).	NA		Low	Low				Y	Outcome data reported for all randomized participants.	NA		NA		NA		Low
2025/08/14 18.51	RCT 6	EA	Alahmar 2020	Alahmar et al, 2020	CoQ10	Selenium	Sperm parameters	increase in sperm parameters in the Coq10, no significant changes in selenium	assignment to intervention (the 'intention-to-treat' effect)	NA	1	Journal article(s)	Y	PY		N	Not reported	Low	Low				N	N	The study was blinded.	NA		NA		NA		Y	Appropriate statistical analysis reported.	NA		Low	Low				Y	Data were reported for almost all participants.	NA		NA		NA		Low
2025/08/14 18.58	RCT 7	EA	Aghajani 2021	Aghajani et al, 2021	antioxidant supplements	CoQ10+placebo	sperm parameters	significant increase sperm parameters with L-carnitine	assignment to intervention (the 'intention-to-treat' effect)	NA	1	Journal article(s)	Y	Y		N	Not reported	Low	Low				N	N	Blinded trial.	NA		NA		NA		Y	Appropriate statistical methods applied.	NA		Low	Low				Y	Data reported for all participants.	NA		NA		NA		Low
2025/08/21 12.46	RCT 8	EA	Eslamian 2020	Eslamian et al, 2020	Selenium+NAC	Placebo	Sperm parameters	statistically significant improvments compared to placebo	assignment to intervention (the 'intention-to-treat' effect)	NA	1	Journal article(s)	Y	PY	Participants were randomly assigned to intervention or placebo	N		Low	Low				N	N	Double blind study.	NA		NA		NA		Y	Statistical analysis appropriate for the design.	NA		Low	Low				Y	Data were reported for almost all participants.	NA		NA		NA		Low
2025/08/21 12.48	RCT 9	EA	Nouri 2019	Nouri et al, 2019	Selenium+Vitamin E	Placebo	sperm parameters	significant improvements in sperm parameters	assignment to intervention (the 'intention-to-treat' effect)	NA	1	Journal article(s)	Y	NI	No clear description of the concealment method.	N		Some concerns	Some concerns				N	N	Double blind study	NA		NA		NA		Y	Appropriate statistical analysis performed.	NA		Low	Low				Y		NA		NA		NA		Low
2025/08/21 12.51	RCT 10	EA	Stenqvist 2018	Stenqvist et al, 2018	antioxidant supplements	Placebo	Sperm parameters	not significant difference	assignment to intervention (the 'intention-to-treat' effect)	NA	1	Journal article(s)	Y	Y	Randomized controlled trial with computer-generated randomization.	N	comparable semen parameters and demographics.	Low	Low				N	N	Double blind design	NA		NA		NA		Y		NA		Low	Low				Y	Data available for the majority of the participants.	NA		NA		NA		Low
2025/08/21 12.52	RCT 11	EA	Alsalman 2017	Alsalman et al, 2017	Zinc sulfate	placebo	sperm parameters	may provide oxidant/antioxidant balance	assignment to intervention (the 'intention-to-treat' effect)	NA	1	Journal article(s)	PY	NI	No clear description.	N		Some concerns	Some concerns				NI	NI	Blinding status not clearly reported.	N		NA		NA		Y		NA		Low	Low				Y		NA		NA		NA		Low
2025/08/14 19.45	RCT 12	EA	Alizadeh 2017	Alizadeh et al, 2017	Curcumin nanomicelle	Placebo	Sperm parameters	significantly improved sperm parameters.	assignment to intervention (the 'intention-to-treat' effect)	NA	1	Journal article(s)	Y	Y	Randomized triple blind clinical trial.	N		Low	Low				N	N		NA		NA		NA		Y		NA		Low	Low				Y	No missing data reported.	NA		NA		NA		Low
2025/08/21 12.52	RCT 13	EA	Haghighian 2015	Haghighian et al, 2015	ALA	Placebo	Sperm parameters	significant increase in sperm parameters	assignment to intervention (the 'intention-to-treat' effect)	NA	1	Journal article(s)	Y	PY		N		Low	Low				PY	PY	Not clearly stated.	N		NA		NA		Y		NA		Low	Low				Y	No missing outcome data reported.	NA		NA		NA		Low
[truncated: 35 more columns]

## Sheet: Print_format (PP)
Unique ID		Study ID		Assessor
Ref or Label		Aim	adhering to intervention (the 'per-protocol' effect)	The effect of adhering to intervention…
Experimental		Comparator		Source
Outcome		Results		Weight
Domain	Signalling question			Response	Comments
Bias arising from the randomization process	1.1 Was the allocation sequence random?
	1.2 Was the allocation sequence concealed until participants were enrolled and assigned to interventions?
	1.3 Did baseline differences between intervention groups suggest a problem with the randomization process?
	Risk of bias judgement
Bias due to deviations from intended interventions	2.1 Were participants aware of their assigned intervention during the trial?
	2.2 Were carers and people delivering the interventions aware of participants' assigned intervention during the trial?
	2.3. [If applicable:] If Y/PY/NI to 2.1 or 2.2: Were important non-protocol interventions balanced across intervention groups?
	2.4. [If applicable:] Were there failures in implementing the intervention that could have affected the outcome?
	2.5. [If applicable:] Was there non-adherence to the assigned intervention regimen that could have affected participants’ outcomes?
	2.6. If N/PN/NI to 2.3, or Y/PY/NI to 2.4 or 2.5: Was an appropriate analysis used to estimate the effect of adhering to the intervention?
	Risk of bias judgement
Bias due to missing outcome data	3.1 Were data for this outcome available for all, or nearly all, participants randomized?
	3.2 If N/PN/NI to 3.1: Is there evidence that result was not biased by missing outcome data?
	3.3 If N/PN to 3.2: Could missingness in the outcome depend on its true value?
	3.4 If Y/PY/NI to 3.3: Is it likely that missingness in the outcome depended on its true value?
	Risk of bias judgement
Bias in measurement of the outcome	4.1 Was the method of measuring the outcome inappropriate?
	4.2 Could measurement or ascertainment of the outcome have differed between intervention groups?
	4.3 Were outcome assessors aware of the intervention received by study participants?
	4.4 If Y/PY/NI to 4.3: Could assessment of the outcome have been influenced by knowledge of intervention received?
	4.5 If Y/PY/NI to 4.4: Is it likely that assessment of the outcome was influenced by knowledge of intervention received?
	Risk of bias judgement
Bias in selection of the reported result	5.1 Were the data that produced this result analysed in accordance with a pre-specified analysis plan that was finalized before unblinded outcome data were available for analysis?
	5.2 ... multiple eligible outcome measurements (e.g. scales, definitions, time points) within the outcome domain?
	5.3 ... multiple eligible analyses of the data?
	Risk of bias judgement
Overall bias	Risk of bias judgement

## Sheet: Print_format (ITT)
Unique ID		Study ID		Assessor
Ref or Label		Aim	assignment to intervention (the 'intention-to-treat' effect)
Experimental		Comparator		Source
Outcome		Results		Weight
Domain	Signalling question			Response	Comments
Bias arising from the randomization process	1.1 Was the allocation sequence random?
	1.2 Was the allocation sequence concealed until participants were enrolled and assigned to interventions?
	1.3 Did baseline differences between intervention groups suggest a problem with the randomization process?
	Risk of bias judgement
Bias due to deviations from intended interventions	2.1.Were participants aware of their assigned intervention during the trial?
	2.2.Were carers and people delivering the interventions aware of participants' assigned intervention during the trial?
	2.3. If Y/PY/NI to 2.1 or 2.2: Were there deviations from the intended intervention that arose because of the experimental context?
	2.4 If Y/PY to 2.3: Were these deviations likely to have affected the outcome?
	2.5. If Y/PY/NI to 2.4: Were these deviations from intended intervention balanced between groups?
	2.6 Was an appropriate analysis used to estimate the effect of assignment to intervention?
	2.7 If N/PN/NI to 2.6: Was there potential for a substantial impact (on the result) of the failure to analyse participants in the group to which they were randomized?
	Risk of bias judgement
Bias due to missing outcome data	3.1 Were data for this outcome available for all, or nearly all, participants randomized?
	3.2 If N/PN/NI to 3.1: Is there evidence that result was not biased by missing outcome data?
	3.3 If N/PN to 3.2: Could missingness in the outcome depend on its true value?
	3.4 If Y/PY/NI to 3.3: Is it likely that missingness in the outcome depended on its true value?
	Risk of bias judgement
Bias in measurement of the outcome	4.1 Was the method of measuring the outcome inappropriate?
	4.2 Could measurement or ascertainment of the outcome have differed between intervention groups?
	4.3 Were outcome assessors aware of the intervention received by study participants?
	4.4 If Y/PY/NI to 4.3: Could assessment of the outcome have been influenced by knowledge of intervention received?
	4.5 If Y/PY/NI to 4.4: Is it likely that assessment of the outcome was influenced by knowledge of intervention received?
	Risk of bias judgement
Bias in selection of the reported result	5.1 Were the data that produced this result analysed in accordance with a pre-specified analysis plan that was finalized before unblinded outcome data were available for analysis?
	5.2 ... multiple eligible outcome measurements (e.g. scales, definitions, time points) within the outcome domain?
	5.3 ... multiple eligible analyses of the data?
	Risk of bias judgement
Overall bias	Risk of bias judgement

## Sheet: Function Tab
	Journal article(s)	NA	Yes		1.1 Was the allocation sequence random?		2.1 Were participants aware of their assigned intervention during the trial?	2.1 Were participants aware of their assigned intervention during the trial?		3.1 Were data for this outcome available for all, or nearly all, participants randomized?	Individually Randomized, Parallel Group Trials	4.1 Was the method of measuring the outcome inappropriate?	assignment to intervention (the 'intention-to-treat' effect)	5.1 Were the data that produced this result analysed in accordance with a pre-specified analysis plan that was finalized before unblinded outcome data were available for analysis?				occurance of non-protocol interventions
NA	Trial protocol	Favours experimental	No (Please include reasons in the note)	Y	1.2 Was the allocation sequence concealed until participants were enrolled and assigned to interventions?	Low	2.2 Were carers and people delivering the interventions aware of participants' assigned intervention during the trial?	2.2 Were carers and people delivering the interventions aware of participants' assigned intervention during the trial?		3.2 If N/PN/NI to 3.1: Is there evidence that the result was not biased by missing outcome data?		4.2 Could measurement or ascertainment of the outcome have differed between intervention groups?	adhering to intervention (the 'per-protocol' effect)	5.2 ... multiple eligible outcome measurements (e.g. scales, definitions, time points) within the outcome domain?				failures in implementing the intervention that could have affected the outcome
Y	Statistical analysis plan (SAP)	Favours comparator		PY	1.3 Did baseline differences between intervention groups suggest a problem with the randomization process?	High	2.3 [If applicable:] If Y/PY/NI to 2.1 or 2.2: Were important nonprotocol interventions balanced across intervention groups?	2.3 If Y/PY/NI to 2.1 or 2.2: Were there deviations from the intended intervention that arose because of the trial context?		3.3 If N/PN to 3.2: Could missingness in the outcome depend on its true value?		4.3 If N/PN/NI to 4.1 and 4.2: Were outcome assessors aware of the intervention received by study participants?		5.3 ... multiple eligible analyses of the data?				non-adherence to their assigned intervention by trial participants
PY	Non-commercial trial registry record (e.g. ClinicalTrials.gov record)	Towards null		PN		Some concerns	2.4 [If applicable:] Were there failures in implementing the intervention that could have affected the outcome?	2.4 If Y/PY to 2.3: Were these deviations likely to have affected the outcome?		3.4 If Y/PY/NI to 3.3: Is it likely that missingness in the outcome depended on its true value?		4.4 If Y/PY/NI to 4.3: Could assessment of the outcome have been influenced by knowledge of intervention received?
PN	Company-owned trial registry record (e.g. GSK Clinical Study Register record)	Away from null		N			2.5 [If applicable:] Was there non-adherence to the assigned intervention regimen that could have affected participants’ outcomes?	2.5. If Y/PY/NI to 2.4: Were these deviations from intended intervention balanced between groups?				4.5 If Y/PY/NI to 4.4: Is it likely that assessment of the outcome was influenced by knowledge of intervention received?
N	“Grey literature” (e.g. unpublished thesis)	Unpredictable		NI			2.6 If N/PN/NI to 2.3, or Y/PY/NI to 2.4 or 2.5: Was an appropriate analysis used to estimate the effect of adhering to the intervention?	2.6 Was an appropriate analysis used to estimate the effect of assignment to intervention?
NI	Conference abstract(s) about the trial							2.7 If N/PN/NI to 2.6: Was there potential for a substantial impact (on the result) of the failure to analyse participants in the group to which they were randomized?
	Regulatory document (e.g. Clinical Study Report, Drug Approval Package)
	Research ethics application
	Grant database summary (e.g. NIH RePORTER, Research Councils UK Gateway to Research)
	Personal communication with trialist
	Personal communication with the sponsor
